# Supplementary material for: An in silico FSHD muscle fiber for modeling DUX4 dynamics and predicting the impact of therapy
Source: eLife. 2023 May 15;12:e88345. doi: 10.7554/eLife.88345 (PMC10287159; doi:10.7554/eLife.88345)
Supplement: Figure 3—source data 1. [file elife-88345-fig3-data1.csv]

	Derived from DUX4 +ve cells			Derived from DUX4 -ve cells
DUX4 target gene	v0^n/delta^n	ka^n/delta^n	ki^n/delta^n	v0^n/delta^n	ka^n/delta^n	ki^n/delta^n
PRAMEF1	389.475	0.016122	0.263599	1326.7586	0.000886	32.059
PRAMEF12	110.382	0.054199	0.977584	6925.58	0.002098	1016.05927
PRAMEF2	17.974	0.01059	0.23704	2.64096	0.000012	0.011204
RFPL1	112.158	0.005796	0.188929	26.100331	0.000568	1.026436
RFPL2	107.503	0.005976	0.125331	9651.733909	0.001135	377.168445
RFPL4B	245.264	0.0823	0.789324	89445.17479	0.00225	1016.2234
TRIM43	272.946	0.0599	1.014533	12881.75773	0.002237	628.44516
ZSCAN4	130.857	0.103	0.694921	32721.40896	0.002913	1016.58355
